# Supplementary material for: Relations between Concurrent Longitudinal Changes in Cognition, Depressive Symptoms, Self-Rated Health and Everyday Function in Normally Aging Octogenarians
Source: PLoS One. 2016 Aug 23;11(8):e0160742. doi: 10.1371/journal.pone.0160742 (PMC4995030; doi:10.1371/journal.pone.0160742)
Supplement: S1 File — (XLSX) [file pone.0160742.s001.xlsx]

## Sheet: 5_ELSA 85+90 år, friska_EC, n=8
		T1, age 85																																					T3, age 90
	Id	Gender	Education, years	Living situation	Friends	Visual impairment	Hearing impairment	Smoking	Alcohol	Exercise	Comorbidity	BMI	TUG, sec	EQ-VAS	GDS-15-15	IAM_locomotion	IAM_simple meal	IAM_cooking	IAM_publ transportation	IAM_small scale shopping	IAM_large scale shopping	IAM_cleaning	IAM_washing	IAMtot	IAMtot(-simple meal)	MMSE	CAB_Story recall immediate	CAB_Story recall delayed	CAB__BNT	CAB_Token	CAB_TMT_A	CAB_SDMT	CAB_Stroop	CAB_PaSMO	CAB_CLOX	CAB_Cube	CAB_RCF	Visuospat85	GDS-15	EQ-VAS	IAM_locomotion	IAM_simple meal	IAM_cooking	IAM_publ transportation	IAM_small scale shopping	IAM_large scale shopping	IAM_cleaning	IAM_washing	IAMtot
	18	2	17	2	2	1	1	2	2	2	2	23	8	85	0	4	4	4	4	4	4	4	4	32	28	29	7	10	29	5	54	49	22	50	10	2	18	30	2	86	4	4	4	4	4	4	3	3	30
	21	2	9	1	1	1	2	2	1	2	1	22	17	69	1	3	4	4	4	4	4	4	4	31	27	30	5	5	28	6	57	33	37	78	10	2	18	30	2	68	3	4	4	1	4	4	4	4	28
	29	1	7	1	1	1	2	2	1	2	2	26	21	59	2	3	4	4	3	3	3	1	1	22	18	29	3	3	24	6	43	26	57	104	9	2	18	29	4	61	2	4	4	1	2	2	2	1	18
	39	1	6	1	1	1	2	2	3	2	2	28	15	60	2	4	4	4	4	4	4	4	4	32	28	27	4	4	23	5	56	14	50	999	10	2	17	29	3	33	4	4	3	3	4	3	3	3	27
	40	2	17	2	1	1	2	2	1	2	2	17	20	79	4	3	4	4	4	4	4	4	4	31	27	29	9	10	30	6	43	25	40	69	10	2	18	30	2	90	4	4	3	1	4	1	3	4	24
	47	2	9	2	1	1	1	2	3	2	2	29	12	91	1	4	4	4	4	4	4	4	4	32	28	29	4	5	25	6	60	33	40	94	10	0	16	26	2	80	4	4	3	4	4	4	4	3	30
	61	1	6	2	1	1	2	2	1	2	1	25	13	70	1	4	4	4	4	4	4	4	4	32	28	30	6	5	27	5	158	21	45	99	9	2	18	29	4	60	3	4	4	2	2	2	2	3	22
	62	2	8	2	1	1	1	2	2	2	2	26	13	70	2	4	4	4	4	4	4	4	4	32	28	30	5	8	27	5	44	36	30	76	10	2	18	30	3	50	3	4	4	3	4	4	2	4	28
	83	1	7	1	1	1	1	2	3	2	1	25	12	82	0	4	4	4	4	4	4	4	4	32	28	30	4	3	19	6	102	29	41	112	10	2	18	30	1	40	3	4	4	3	4	2	4	3	27
	85	1	10	2	1	1	1	2	2	2	1	25	16	71	2	4	4	4	4	4	4	3	4	31	27	30	15	19	30	5	67	36	37	57	10	2	18	30	6	40	1	3	1	1	1	1	1	3	12
	99	2	6	2	1	1	1	2	1	2	1	20	18	90	0	4	4	4	4	4	4	4	4	32	28	24	4	5	25	5	154	16	50	999	9	0	17	26	1	91	3	1	1	3	1	1	1	1	12
	106	1	4	1	1	2	1	2	1	2	2	30	23	82	1	4	4	4	4	4	4	4	4	32	28	26	2	1	12	1	68	18	35	999	8	0	9	17	0	100	4	4	3	4	4	3	3	1	26
	113	1	8	1	1	1	1	2	1	2	1	31	9	89	1	4	4	4	4	4	4	4	4	32	28	30	8	6	28	6	59	31	33	100	10	2	18	30	0	61	3	4	4	1	4	3	1	4	24
	115	2	11	2	1	1	1	2	1	2	2	26	9	98	0	4	4	4	4	4	4	4	4	32	28	29	8	10	29	5	40	31	77	114	10	2	18	30	0	87	4	4	3	3	3	3	1	2	23
	132	1	6	1	2	2	1	2	3	1	2	24	17	25	4	4	4	4	4	1	1	4	4	26	22	29	4	7	25	5	36	35	43	81	10	2	14	26	2	60	3	4	4	4	1	1	1	3	21
	133	2	21	2	1	1	1	2	1	2	1	21.2	13	40	3	4	4	4	4	4	4	4	4	32	28	27	3	5	24	5	61	23	58	100	7	2	17	26	4	60	3	4	4	3	1	1	1	1	18
	136	1	6	2	1	1	1	2	1	2	1	22.9	11	70	0	4	4	4	4	4	4	4	4	32	28	29	5	3	21	5	62	21	56	238	10	0	18	28	5	50	4	4	4	4	4	2	4	4	30
	147	2	6	1	1	1	1	2	1	1	2	25	14	55	3	3	4	4	4	4	4	3	4	30	26	29	9	11	29	6	17	20	40	152	10	2	17	29	6	50	2	4	3	1	4	4	1	3	22
	156	1	8	1	1	2	1	2	1	1	2	25	9	50	2	3	4	4	4	4	4	1	4	28	24	30	5	7	25	4	27	35	35	61	10	2	17	29	3	89	3	4	4	4	4	4	2	4	29
	168	2	10	2	1	1	1	2	1	2	2	28	12	90	1	4	4	4	4	4	4	4	4	32	28	29	11	12	29	5	45	22	31	62	10	2	18	30	1	66	4	4	4	1	1	1	4	3	22
	177	1	13	1	1	1	1	2	1	1	1	24	13	91	0	4	4	4	4	4	4	4	4	32	28	30	7	8	29	6	43	40	21	65	10	2	18	30	0	90	4	4	4	4	4	4	4	4	32
	178	2	15	2	1	1	1	2	3	2	1	27	999	65	0	3	4	4	4	4	4	3	4	30	26	28	3	6	29	6	38	999	41	70	10	2	18	30	0	75	4	4	3	4	4	4	3	2	28
	179	2	6	2	1	2	1	2	1	1	2	28	11	75	0	4	4	4	4	4	4	4	4	32	28	27	6	7	23	6	62	23	41	147	8	2	18	28	2	80	3	4	4	4	4	4	4	4	31
	183	2	6	2	1	1	1	2	1	2	1	25	15	73	2	4	4	1	4	4	4	4	1	26	22	25	1	6	24	4	86	22	61	89	10	2	18	30	999	33	4	4	1	3	2	1	4	4	23
	188	2	6	2	1	2	1	2	1	2	2	31	15	80	2	4	4	4	4	4	4	3	4	31	27	29	0	2	25	5	56	30	80	999	10	2	18	30	999	70	3	3	2	1	1	1	1	2	14
	196	1	8	1	1	2	2	2	1	1	1	23	13	97	0	4	4	4	4	4	4	4	4	32	28	30	9	12	27	6	57	31	31	78	10	0	17	27	3	82	4	4	4	4	4	4	4	4	32
	200	1	6	1	1	1	1	2	1	2	2	24	13	50	0	2	4	4	4	4	2	2	1	23	19	29	4	3	24	6	52	21	54	125	10	0	18	28	2	70	4	4	4	4	4	4	2	4	30
	217	1	6	1	1	1	2	2	1	2	2	29.2	13	60	4	4	4	4	4	4	4	3	4	31	27	30	11	5	28	4	33	999	46	88	7	0	999	999	11	10	2	4	2	2	2	1	1	1	15
	218	2	13	2	1	1	1	2	2	2	2	23	11	64	2	4	4	4	4	4	4	4	4	32	28	30	16	16	29	6	46	42	34	79	10	2	18	30	1	77	4	4	4	4	4	4	4	4	32
	223	2	6	2	1	1	1	2	3	2	1	23	13	76	0	4	4	4	4	4	4	4	4	32	28	28	8	8	29	6	83	19	52	141	10	2	17	29	0	70	4	4	4	4	4	4	4	4	32
	234	1	8	2	1	1	2	2	1	1	2	27	20	59	3	1	4	4	1	3	3	3	4	23	19	27	5	2	23	6	36	27	34	101	10	1	13	24	3	60	1	3	3	1	1	1	1	3	14
	241	2	8	2	1	1	1	2	1	2	1	24	11	89	0	4	4	4	4	4	4	4	4	32	28	29	9	9	26	5	51	35	39	66	10	1	18	29	0	86	4	4	4	4	4	4	4	4	32
	242	1	13	1	1	1	1	2	1	2	2	30	15	69	3	4	4	4	4	4	4	4	4	32	28	30	6	4	22	5	50	36	32	73	10	2	16	28	2	40	2	4	4	1	3	1	1	3	19
	261	1	10	2	1	1	1	2	3	2	2	25	40	30	2	2	3	3	1	1	1	3	1	15	12	29	11	9	30	5	49	33	50	53	10	0	17	27	3	40	3	4	4	1	3	3	1	1	20
	268	1	10	1	1	2	1	2	2	2	2	21	18	82	0	4	4	4	3	4	4	3	4	30	26	30	10	7	25	6	55	33	31	82	9	0	16	25	0	74	3	3	3	2	3	3	2	3	22
	271	2	14	2	1	1	1	2	1	2	2	25	11	90	2	4	4	4	4	4	4	4	4	32	28	29	4	6	30	6	39	27	28	57	10	2	18	30	0	50	4	4	4	4	4	4	4	4	32
	312	2	12	2	1	1	2	2	2	1	1	23	13	80	0	4	4	4	4	4	4	4	4	32	28	28	7	7	24	6	40	32	31	155	10	2	16	28	2	65	4	4	4	4	4	4	1	3	28
	315	2	11	1	1	1	1	2	1	2	1	24	13	85	0	4	4	4	4	4	4	4	4	32	28	30	12	10	27	5	44	40	29	50	10	2	18	30	3	70	3	4	4	1	1	1	1	1	16
	329	1	7	1	1	1	1	2	3	2	2	26	15	50	3	3	4	4	2	4	3	3	3	26	22	29	5	4	24	5	33	25	62	84	10	2	18	30	2	50	3	4	1	1	4	3	1	3	20
	347	2	22	2	1	2	1	2	1	2	1	21	8	90	0	4	4	4	4	4	4	4	4	32	28	29	9	7	24	6	35	39	33	57	8	2	18	28	0	99	4	4	4	4	4	4	1	1	26
	355	1	9	1	1	1	1	2	1	2	2	25	24	80	2	3	4	3	3	4	3	3	4	27	23	27	3	4	24	2	57	23	35	96	6	2	18	26	3	60	3	4	4	1	3	3	1	3	22
	361	2	6	2	1	1	1	2	1	2	2	24	12	50	1	4	4	4	4	4	4	3	4	31	27	30	6	8	24	3	108	13	34	61	8	0	17	25	2	50	3	4	4	1	4	4	1	1	22
	363	1	8	2	1	1	1	2	1	2	2	30	13	70	0	3	4	4	4	4	4	4	4	31	27	29	7	6	25	5	56	20	40	111	10	2	16	28	2	60	4	4	4	4	3	3	1	4	27
	373	2	6	1	1	1	1	2	3	2	1	22	11	88	1	4	4	4	4	4	4	4	4	32	28	28	7	6	27	4	49	17	51	186	9	2	18	29	2	60	3	4	4	3	3	3	3	4	27
	377	1	8	2	1	1	2	2	1	2	2	30	10	97	2	4	4	4	4	4	4	1	4	29	25	29	6	8	21	5	46	25	27	68	9	2	18	29	999	70	3	4	4	4	4	4	3	4	30
	385	2	7	1	1	2	1	2	1	2	2	23	11	75	1	3	4	4	4	4	4	3	4	30	26	27	6	0	25	6	60	10	53	260	9	2	18	29	2	70	3	4	4	3	3	3	3	3	26
	387	1	15	1	1	1	1	1	2	2	2	21	14	70	2	3	4	4	1	4	4	1	4	25	21	29	4	6	30	5	58	27	46	66	8	0	15	23	1	70	3	4	4	4	4	1	1	3	24
	401	1	7	1	1	1	1	2	1	2	2	29	15	66	3	4	4	4	4	4	4	4	4	32	28	29	6	8	25	5	90	27	50	142	10	2	16	28	4	50	4	4	4	4	4	3	3	4	30
	407	2	9	2	1	2	1	2	2	2	2	27	10	80	0	4	4	4	4	4	4	4	4	32	28	28	8	11	30	5	56	41	40	92	10	2	16	26	0	71	4	4	4	4	4	4	4	4	32
	411	1	8	2	2	1	1	2	1	2	1	25	11	88	1	4	4	4	4	4	4	4	4	32	28	27	5	3	11	2	69	23	42	59	8	2	18	28	3	60	3	4	2	1	1	1	3	3	18
	417	1	13	1	1	2	2	2	1	2	2	23	13	85	2	4	4	4	1	4	4	4	4	29	25	29	5	5	25	6	73	30	59	86	10	2	17	29	2	100	4	4	4	1	4	3	4	4	28
	425	1	6	3	1	2	2	2	3	1	2	25	14	100	0	3	4	4	4	4	4	4	4	31	27	29	4	6	22	6	74	21	36	100	9	2	16	27	3	70	3	4	4	1	4	4	4	4	28
	428	2	15	2	1	1	1	2	1	2	2	24	9	90	0	3	4	4	4	4	4	1	1	25	21	29	6	4	25	6	60	19	61	78	10	2	18	30	2	80	4	4	4	1	4	4	4	4	29
	431	1	6	1	2	1	1	2	1	2	1	33	16	70	1	3	4	3	1	4	4	1	4	24	20	26	10	9	27	6	999	999	999	54	999	999	999	999	2	40	3	3	2	1	1	1	1	3	15
	434	1	8	1	1	1	2	2	1	1	1	32	17	65	4	3	4	4	1	4	3	1	1	21	17	29	5	5	22	6	47	34	46	98	8	2	18	28	1	65	4	4	4	3	4	3	1	3	26
	437	1	6	1	1	1	2	2	1	2	2	24	11	99	0	4	4	4	4	4	4	4	4	32	28	29	9	12	26	6	73	20	45	999	9	2	999	999	1	50	4	4	3	4	3	3	3	3	27
	445	1	999	1	1	2	2	2	1	1	1	20	17	65	0	4	4	4	4	4	4	4	4	32	28	28	6	1	17	4	62	30	43	57	9	2	17	28	7	70	4	3	3	4	4	3	3	3	27
	454	2	6	2	1	1	1	2	1	2	2	30	12	30	4	3	4	3	3	3	3	3	1	23	19	28	7	8	27	4	999	999	53	999	9	0	18	27	3	14	3	4	4	3	4	3	2	2	25
	459	1	6	1	1	1	1	2	1	2	1	26	14	70	1	4	4	4	4	4	4	4	4	32	28	27	7	6	20	4	79	26	29	99	7	2	17	26	2	80	4	4	4	4	4	4	4	4	32
	461	1	13	1	1	1	2	2	1	2	1	19	9	74	2	4	4	4	4	4	4	4	4	32	28	30	8	10	30	6	38	36	24	52	10	2	18	30	3	64	4	4	4	4	4	4	4	4	32
	465	2	6	2	1	2	1	2	2	2	1	24	10	50	1	2	4	4	4	4	4	4	1	27	23	27	7	6	27	4	61	20	93	999	7	0	16	23	2	51	4	4	4	2	4	3	2	1	24
	476	2	10	2	1	2	2	2	1	2	2	27	10	68	0	4	4	3	4	4	4	3	4	30	26	28	5	8	29	4	75	28	59	145	10	1	18	29	0	74	4	4	3	3	4	3	3	4	28
	487	1	7	1	1	1	1	2	3	2	2	21	48	49	3	3	3	3	1	3	3	2	3	21	18	30	2	2	27	5	69	19	40	45	8	0	18	26	3	50	3	4	4	1	3	3	2	3	23
	499	2	7	1	1	1	2	2	1	2	1	30	20	80	0	4	4	4	4	4	4	4	4	32	28	29	10	10	17	5	242	10	33	120	10	0	16	26	1	69	3	3	1	1	3	1	1	1	14
	503	2	17	1	1	1	2	2	2	2	1	24	12	90	0	4	4	4	4	4	4	4	4	32	28	30	9	6	27	5	37	34	45	111	9	2	18	29	1	90	4	4	4	4	4	4	4	4	32
	511	2	6	2	1	1	1	2	1	2	2	25	12	70	0	3	4	4	4	4	4	4	4	31	27	30	7	7	28	5	65	29	35	999	10	2	17	29	4	53	4	4	3	4	3	2	1	1	22
	512	2	6	2	1	2	1	2	1	1	2	28	13	50	2	4	4	4	4	4	4	4	3	31	27	28	8	9	24	5	89	18	101	999	9	0	18	27	8	50	3	4	4	2	4	4	1	3	25
	529	2	12	2	1	1	1	2	1	2	2	28	26	52	2	4	4	4	1	3	1	4	4	25	22	29	9	8	27	5	49	29	50	109	8	1	12	21	5	50	2	4	1	1	2	1	2	1	14
	538	1	8	1	1	1	1	2	1	2	2	23	9	80	1	3	4	4	1	4	3	3	4	26	22	26	6	2	22	2	74	25	27	56	10	0	18	28	0	100	4	4	4	3	4	4	3	4	30
	542	1	7	2	1	2	2	2	1	2	1	27	16	94	0	4	4	4	4	4	4	3	4	31	27	29	2	1	13	4	41	21	27	88	10	0	18	28	3	50	4	4	4	4	4	3	3	3	29
	556	1	7	2	1	1	2	1	2	2	2	28	11	60	2	3	4	3	4	4	4	3	3	28	24	29	8	10	27	6	64	25	63	58	10	2	18	30	4	50	1	4	3	1	1	1	1	1	13
	568	2	6	2	1	2	1	2	1	999	1	26	13	86	0	4	4	4	4	4	4	4	1	29	25	29	4	10	29	6	73	19	59	999	10	2	18	30	1	92	3	4	3	2	3	2	3	2	22
	580	1	6	2	1	1	1	2	1	2	2	28	11	80	1	4	4	4	4	4	4	4	4	32	28	30	8	10	23	5	52	25	37	71	10	2	18	30	3	60	4	4	3	3	4	4	3	3	28
	585	2	9	2	1	1	1	2	3	2	2	22	12	90	1	4	4	4	4	4	4	4	4	32	28	28	8	8	27	6	39	31	41	98	10	2	18	30	1	80	4	4	4	4	4	4	4	4	32
	590	1	6	1	1	1	1	2	3	1	1	24	9	70	2	4	4	4	4	4	4	4	4	32	28	30	7	12	27	3	58	33	32	214	9	0	16	25	999	999	4	4	4	4	4	4	4	4	32
	592	2	6	2	1	1	2	2	2	2	2	27	9	98	0	4	4	4	4	4	4	4	4	32	28	30	8	11	27	5	75	25	35	999	10	2	18	30	4	90	4	4	4	4	4	4	4	4	32
	613	1	6	1	1	1	1	1	2	1	2	29	11	70	0	3	4	4	4	4	4	3	4	30	26	30	8	8	27	6	63	30	35	121	10	2	18	30	2	70	4	4	4	3	4	4	3	4	30
	619	1	6	1	1	1	2	2	1	2	1	26	12	81	0	4	4	4	4	4	4	4	4	32	28	29	6	5	27	3	56	24	31	89	10	2	18	30	3	75	4	4	4	4	4	4	3	4	31
	621	1	8	1	1	1	1	2	3	2	2	37	17	85	6	4	4	4	3	4	4	4	4	31	27	30	3	3	24	3	51	37	21	88	10	2	18	30	8	70	3	4	4	3	4	4	4	4	30
	631	2	6	2	1	1	1	2	1	2	1	24	14	65	0	4	4	4	4	4	4	4	4	32	28	28	7	6	26	4	51	28	43	123	10	0	18	28	3	60	3	4	4	4	4	3	4	3	29
	632	2	10	1	1	1	1	2	1	2	2	27	10	75	1	4	4	4	4	4	4	4	4	32	28	28	7	9	25	5	41	36	26	67	8	2	18	28	0	73	4	4	4	4	4	4	4	4	32
	640	2	17	2	1	1	1	2	2	2	2	23	22	80	0	4	4	1	1	3	3	1	1	18	14	30	10	11	26	999	88	28	999	52	8	2	18	28	7	15	4	4	4	1	4	4	1	1	23
	646	1	7	2	1	1	2	2	1	2	1	24	20	100	0	4	4	4	4	4	4	4	4	32	28	30	6	11	28	5	55	30	35	84	10	2	18	30	1	100	4	4	4	4	4	3	4	4	31
		1=female		1=alone	1=friends close by	1=yes	1=yes	1=smoker	1=seldom	1=30 min/week or less	1=no
		2=male		2=with partner	2=no friends close by	2=no	2=no	2=non-smoker	2=regularly	2 ≥30 min twice /week	2=yes
				3=with children					3=never
[truncated: 28 more columns]
